# Supplementary material for: In Vitro Antioxidant and In Vivo Antigenotoxic Features of a Series of 61 Essential Oils and Quantitative Composition–Activity Relationships Modeled through Machine Learning Algorithms
Source: Antioxidants (Basel). 2023 Sep 29;12(10):1815. doi: 10.3390/antiox12101815 (PMC10604248; doi:10.3390/antiox12101815)
Supplement: Supplementary file 1 [file antioxidants-12-01815-s001.zip]

Archive with 1 entries (1 files):
- antioxidants-2601580-supplementary.pdf
